# Supplementary material for: Strengthening government’s response to COVID-19 in Indonesia: A modified Delphi study of medical and health academics
Source: PLoS One. 2022 Sep 29;17(9):e0275153. doi: 10.1371/journal.pone.0275153 (PMC9522309; doi:10.1371/journal.pone.0275153)
Supplement: S2 File — (XLSX) [file pone.0275153.s002.xlsx]

## Sheet: Sheet0
ResponseId	CONSENT	xCONSENT	sex	xProfession	Age	xedu	regions	resteam	Q_1	Q_2	Q_3	Q_4	Q_5	Q_6	Q_7	Q_8	Q_9	Q_10	Q_11	Q_12	Q_13	Q_14	Q_15	Q_16	Q_17	Q_18	Q_19	Q_20	2Q_1	2Q_2	2Q_3	2Q_4	2Q_5	2Q_6	2Q_7	2Q_8	2Q_9	2Q_10	2Q_11	2Q_12	2Q_13	2Q_14	2Q_15	2Q_16	2Q_17	2Q_18	2Q_19	2Q_20	R1
Response ID	Sampai bulan Juli 2020 angka temuan kasus baru COVID-19 di Indonesia masih terus meningkat. Fakultas Kedokteran, Keperawatan dan Kesehatan Masyarakat Universitas Gadjah Mada, bekerja sama dengan United Nations University Institute for the Advanced Study of Sustainability berupaya untuk mengkaji upaya pengendalian Covid-19 di Indonesia melalui survei Delphi. Survei ini akan berlangsung dalam dua s…				Berapa usia Anda? Cukup tuliskan angka tahun.				Dibawah ini ada 20 pernyataan mengenai kebijakan yang bisa dilakukan oleh pemerintah pusat dalam menangani pandemi COVID-19 yang diadopsi dari the COVID-19 Assessment Scorecard (COVID-SCORE). Kami menuliskan pernyataan dalam bahasa Indonesia dan pernyataan asli dalam bahasa Inggris dibawahnya untuk menjaga konsistensi makna dari setiap pernyataan. Silakan memberikan penilaian terhadap pernyataan …	Dibawah ini ada 20 pernyataan mengenai kebijakan yang bisa dilakukan oleh pemerintah pusat dalam menangani pandemi COVID-19 yang diadopsi dari the COVID-19 Assessment Scorecard (COVID-SCORE). Kami menuliskan pernyataan dalam bahasa Indonesia dan pernyataan asli dalam bahasa Inggris dibawahnya untuk menjaga konsistensi makna dari setiap pernyataan. Silakan memberikan penilaian terhadap pernyataan …	Dibawah ini ada 20 pernyataan mengenai kebijakan yang bisa dilakukan oleh pemerintah pusat dalam menangani pandemi COVID-19 yang diadopsi dari the COVID-19 Assessment Scorecard (COVID-SCORE). Kami menuliskan pernyataan dalam bahasa Indonesia dan pernyataan asli dalam bahasa Inggris dibawahnya untuk menjaga konsistensi makna dari setiap pernyataan. Silakan memberikan penilaian terhadap pernyataan …	Dibawah ini ada 20 pernyataan mengenai kebijakan yang bisa dilakukan oleh pemerintah pusat dalam menangani pandemi COVID-19 yang diadopsi dari the COVID-19 Assessment Scorecard (COVID-SCORE). Kami menuliskan pernyataan dalam bahasa Indonesia dan pernyataan asli dalam bahasa Inggris dibawahnya untuk menjaga konsistensi makna dari setiap pernyataan. Silakan memberikan penilaian terhadap pernyataan …	Dibawah ini ada 20 pernyataan mengenai kebijakan yang bisa dilakukan oleh pemerintah pusat dalam menangani pandemi COVID-19 yang diadopsi dari the COVID-19 Assessment Scorecard (COVID-SCORE). Kami menuliskan pernyataan dalam bahasa Indonesia dan pernyataan asli dalam bahasa Inggris dibawahnya untuk menjaga konsistensi makna dari setiap pernyataan. Silakan memberikan penilaian terhadap pernyataan …	Dibawah ini ada 20 pernyataan mengenai kebijakan yang bisa dilakukan oleh pemerintah pusat dalam menangani pandemi COVID-19 yang diadopsi dari the COVID-19 Assessment Scorecard (COVID-SCORE). Kami menuliskan pernyataan dalam bahasa Indonesia dan pernyataan asli dalam bahasa Inggris dibawahnya untuk menjaga konsistensi makna dari setiap pernyataan. Silakan memberikan penilaian terhadap pernyataan …	Dibawah ini ada 20 pernyataan mengenai kebijakan yang bisa dilakukan oleh pemerintah pusat dalam menangani pandemi COVID-19 yang diadopsi dari the COVID-19 Assessment Scorecard (COVID-SCORE). Kami menuliskan pernyataan dalam bahasa Indonesia dan pernyataan asli dalam bahasa Inggris dibawahnya untuk menjaga konsistensi makna dari setiap pernyataan. Silakan memberikan penilaian terhadap pernyataan …	Dibawah ini ada 20 pernyataan mengenai kebijakan yang bisa dilakukan oleh pemerintah pusat dalam menangani pandemi COVID-19 yang diadopsi dari the COVID-19 Assessment Scorecard (COVID-SCORE). Kami menuliskan pernyataan dalam bahasa Indonesia dan pernyataan asli dalam bahasa Inggris dibawahnya untuk menjaga konsistensi makna dari setiap pernyataan. Silakan memberikan penilaian terhadap pernyataan …	Dibawah ini ada 20 pernyataan mengenai kebijakan yang bisa dilakukan oleh pemerintah pusat dalam menangani pandemi COVID-19 yang diadopsi dari the COVID-19 Assessment Scorecard (COVID-SCORE). Kami menuliskan pernyataan dalam bahasa Indonesia dan pernyataan asli dalam bahasa Inggris dibawahnya untuk menjaga konsistensi makna dari setiap pernyataan. Silakan memberikan penilaian terhadap pernyataan …	Dibawah ini ada 20 pernyataan mengenai kebijakan yang bisa dilakukan oleh pemerintah pusat dalam menangani pandemi COVID-19 yang diadopsi dari the COVID-19 Assessment Scorecard (COVID-SCORE). Kami menuliskan pernyataan dalam bahasa Indonesia dan pernyataan asli dalam bahasa Inggris dibawahnya untuk menjaga konsistensi makna dari setiap pernyataan. Silakan memberikan penilaian terhadap pernyataan …	Dibawah ini ada 20 pernyataan mengenai kebijakan yang bisa dilakukan oleh pemerintah pusat dalam menangani pandemi COVID-19 yang diadopsi dari the COVID-19 Assessment Scorecard (COVID-SCORE). Kami menuliskan pernyataan dalam bahasa Indonesia dan pernyataan asli dalam bahasa Inggris dibawahnya untuk menjaga konsistensi makna dari setiap pernyataan. Silakan memberikan penilaian terhadap pernyataan …	Dibawah ini ada 20 pernyataan mengenai kebijakan yang bisa dilakukan oleh pemerintah pusat dalam menangani pandemi COVID-19 yang diadopsi dari the COVID-19 Assessment Scorecard (COVID-SCORE). Kami menuliskan pernyataan dalam bahasa Indonesia dan pernyataan asli dalam bahasa Inggris dibawahnya untuk menjaga konsistensi makna dari setiap pernyataan. Silakan memberikan penilaian terhadap pernyataan …	Dibawah ini ada 20 pernyataan mengenai kebijakan yang bisa dilakukan oleh pemerintah pusat dalam menangani pandemi COVID-19 yang diadopsi dari the COVID-19 Assessment Scorecard (COVID-SCORE). Kami menuliskan pernyataan dalam bahasa Indonesia dan pernyataan asli dalam bahasa Inggris dibawahnya untuk menjaga konsistensi makna dari setiap pernyataan. Silakan memberikan penilaian terhadap pernyataan …	Dibawah ini ada 20 pernyataan mengenai kebijakan yang bisa dilakukan oleh pemerintah pusat dalam menangani pandemi COVID-19 yang diadopsi dari the COVID-19 Assessment Scorecard (COVID-SCORE). Kami menuliskan pernyataan dalam bahasa Indonesia dan pernyataan asli dalam bahasa Inggris dibawahnya untuk menjaga konsistensi makna dari setiap pernyataan. Silakan memberikan penilaian terhadap pernyataan …	Dibawah ini ada 20 pernyataan mengenai kebijakan yang bisa dilakukan oleh pemerintah pusat dalam menangani pandemi COVID-19 yang diadopsi dari the COVID-19 Assessment Scorecard (COVID-SCORE). Kami menuliskan pernyataan dalam bahasa Indonesia dan pernyataan asli dalam bahasa Inggris dibawahnya untuk menjaga konsistensi makna dari setiap pernyataan. Silakan memberikan penilaian terhadap pernyataan …	Dibawah ini ada 20 pernyataan mengenai kebijakan yang bisa dilakukan oleh pemerintah pusat dalam menangani pandemi COVID-19 yang diadopsi dari the COVID-19 Assessment Scorecard (COVID-SCORE). Kami menuliskan pernyataan dalam bahasa Indonesia dan pernyataan asli dalam bahasa Inggris dibawahnya untuk menjaga konsistensi makna dari setiap pernyataan. Silakan memberikan penilaian terhadap pernyataan …	Dibawah ini ada 20 pernyataan mengenai kebijakan yang bisa dilakukan oleh pemerintah pusat dalam menangani pandemi COVID-19 yang diadopsi dari the COVID-19 Assessment Scorecard (COVID-SCORE). Kami menuliskan pernyataan dalam bahasa Indonesia dan pernyataan asli dalam bahasa Inggris dibawahnya untuk menjaga konsistensi makna dari setiap pernyataan. Silakan memberikan penilaian terhadap pernyataan …	Dibawah ini ada 20 pernyataan mengenai kebijakan yang bisa dilakukan oleh pemerintah pusat dalam menangani pandemi COVID-19 yang diadopsi dari the COVID-19 Assessment Scorecard (COVID-SCORE). Kami menuliskan pernyataan dalam bahasa Indonesia dan pernyataan asli dalam bahasa Inggris dibawahnya untuk menjaga konsistensi makna dari setiap pernyataan. Silakan memberikan penilaian terhadap pernyataan …	Dibawah ini ada 20 pernyataan mengenai kebijakan yang bisa dilakukan oleh pemerintah pusat dalam menangani pandemi COVID-19 yang diadopsi dari the COVID-19 Assessment Scorecard (COVID-SCORE). Kami menuliskan pernyataan dalam bahasa Indonesia dan pernyataan asli dalam bahasa Inggris dibawahnya untuk menjaga konsistensi makna dari setiap pernyataan. Silakan memberikan penilaian terhadap pernyataan …	Dibawah ini ada 20 pernyataan mengenai kebijakan yang bisa dilakukan oleh pemerintah pusat dalam menangani pandemi COVID-19 yang diadopsi dari the COVID-19 Assessment Scorecard (COVID-SCORE). Kami menuliskan pernyataan dalam bahasa Indonesia dan pernyataan asli dalam bahasa Inggris dibawahnya untuk menjaga konsistensi makna dari setiap pernyataan. Silakan memberikan penilaian terhadap pernyataan …
R_3PChd6H96YDdBI8	Yes	1	2	1	44	1	2	2	1	1	1	1	4	1	1	3	2	4	2	2	4	4	4	2	1	3	2	2	1	1	1	1	4	1	1	3	2	4	2	2	4	4	4	2	1	3	2	2	1
R_tRKQU3amAf1gDpn	Yes	1	1	2	48	1	2	2	4	2	5	1	2	5	1	5	4	2	1	1	2	1	2	2	1	4	4	2	4	2	5	1	2	5	1	5	4	2	1	1	2	1	2	2	1	4	4	2	6
R_scFc8SA9ChHJXXj	Yes	1	2	4	40	1	3	2	3	2	4	3	4	5	2	5	4	5	3	3	4	4	4	2	3	4	3	3	3	2	4	3	4	5	2	5	4	5	3	3	4	4	4	2	3	4	3	3	1
R_1Eaha1ULfBIks8v	Yes	1	2	4	33	1	1	2	2	1	1	1	4	3	1	2	4	3	1	2	4	3	3	2	3	3	2	4	3	1	3	2	4	4	1	2	3	4	1	1	2	3	2	3	3	3	3	3	4
R_1jy8stOSGpIeXv0	Yes	1	2	4	45	1	1	2	4	1	4	1	5	5	5	5	5	5	3	3	5	5	1	1	5	5	2	5	5	1	5	1	5	5	5	5	5	5	5	5	5	5	5	1	1	5	2	5
R_yI9NFn3GvbPOAAF	Yes	1	1	5	30	1	3	2	1	2	2	1	1	1	1	5	2	2	4	2	3	3	3	2	2	2	4	1	1	2	2	1	1	1	1	5	2	2	4	2	3	3	3	2	2	2	4	1	5
R_27WQ3lgtCUgMl5k	Yes	1	1	5	27	1	3	2	2	4	2	2	3	3	1	2	4	4	1	2	2	1	4	2	3	3	3	4	2	4	2	2	3	3	1	2	4	4	1	2	2	1	4	2	3	3	3	4
R_1BW8MmDxVNU2bRc	Yes	1	1	5	56	1	3	2	4	3	2	1	4	4	4	4	4	4	3	4	3	3	4	4	3	2	4	4	4	3	2	1	4	4	4	4	4	4	3	4	3	3	4	4	3	2	4	4	2
R_3OdnrZyfUHwq028	Yes	1	1	5	48	1	3	2	2	2	4	1	5	4	2	3	5	4	4	2	4	3	4	3	2	4	4	4	2	2	4	1	5	4	2	3	5	4	4	2	4	3	4	3	2	4	4	4	12
R_2z7KAC66OGnyJ7o	Yes	1	1	5	35	1	4	2	4	4	5	3	5	5	4	5	5	4	4	4	4	4	4	4	5	4	4	5	4	4	4	1	2	3	2	2	4	3	1	2	4	4	4	3	3	4	4	4	2
R_2i4Sx6GL1O6HBKN	Yes	1	1	5	32	1	3	2	5	4	2	1	5	4	2	4	4	4	2	2	4	2	2	2	4	4	4	4	5	4	2	1	5	4	2	4	4	4	2	2	4	2	2	2	4	4	4	4	5
R_Y9Ly1PPKzjNxzPz	Yes	1	1	5	29	1	4	2	2	2	2	5	5	3	1	5	3	5	1	3	2	1	1	1	3	1	1	5	2	2	2	5	5	3	1	5	3	5	1	3	2	1	1	1	3	1	1	5	3
R_2wcaKJ6CNAyqgeV	Yes	1	1	5	40	1	3	2	5	2	2	1	5	5	2	4	3	4	3	5	5	3	4	3	2	4	4	5	5	2	2	1	5	5	2	4	3	4	3	5	5	3	4	3	2	4	4	5
R_2X6vMe21SeEAsZ6	Yes	1	2	5	36	1	4	2	2	2	3	3	4	4	4	4	4	3	2	4	4	2	4	2	2	4	2	2	2	2	3	3	4	4	4	4	4	3	2	4	4	2	4	2	2	4	2	2
R_2xAbxVlS1Q0zYFJ	Yes	1	2	5	36	1	4	2	3	2	3	1	5	3	1	3	4	4	2	2	3	2	2	1	2	4	3	3	3	2	2	2	4	3	2	3	3	3	2	2	3	2	3	2	2	4	4	3	10
R_3kwgnYUaqvFvDgE	Yes	1	2	5	35	1	3	2	2	2	3	1	4	4	2	3	2	4	1	2	2	3	2	1	4	4	4	4	2	2	4	1	4	4	2	3	2	4	2	1	2	1	2	2	2	2	4	4	2
R_1gouoOpDyYTyU63	Yes	1	2	5	37	1	4	2	2	3	3	2	4	4	2	4	3	4	2	4	3	2	3	2	3	2	3	4	2	2	2	1	2	4	2	4	4	4	2	2	3	2	3	2	3	3	4	4	1
R_3NIhah3Cufd3hvO	Yes	1	2	5	30	1	4	2	2	1	2	2	4	5	3	4	3	4	4	2	4	2	2	4	4	4	2	4	2	2	2	2	4	4	2	4	2	3	2	2	4	2	2	2	3	4	4	4	8
R_3gOcnEkNXZjD7xy	Yes	1	2	5	36	1	3	2	2	1	1	1	2	2	1	4	4	4	1	1	2	1	4	2	2	3	4	4	2	1	2	1	4	4	1	4	4	4	2	1	2	2	3	2	3	4	4	4	13
R_2xz7pCRwsDz8QeR	Yes	1	2	6	35	1	3	2	3	2	4	1	4	4	1	4	2	3	2	2	4	3	4	2	3	2	3	4	3	2	4	1	4	4	1	4	2	3	2	2	4	3	4	2	3	2	3	4
R_3JJkC9nTgpHQeEO	Yes	1	1	1	52	2	2	2	1	4	2	1	4	4	2	4	2	4	1	2	1	1	2	1	2	1	4	4	1	4	2	1	4	4	2	4	2	4	1	2	1	1	2	1	2	1	4	4
R_33jQzOtvML1JkVA	Yes	1	1	1	46	2	2	2	2	2	4	4	3	5	1	5	4	2	1	2	4	2	2	2	4	4	4	4	2	2	4	4	3	5	1	5	4	2	1	2	4	2	2	2	4	4	4	4	2
R_1d6KDdpakr4vy4y	Yes	1	2	1	44	2	3	2	2	2	2	2	4	4	4	4	4	4	2	2	2	2	2	2	4	2	2	4	2	2	2	2	4	3	2	4	4	4	2	2	3	2	2	2	2	4	3	3	3
R_2VxtBbEbXEyZSMu	Yes	1	2	1	57	2	3	2	4	4	3	2	2	3	3	4	4	4	3	3	4	4	2	4	3	4	4	4	4	3	3	2	4	4	3	4	4	4	2	2	3	3	3	3	3	4	4	4	1
R_24ks8nZBeHk9AmT	Yes	1	1	3	38	2	4	2	4	2	3	3	3	4	2	4	3	3	2	3	3	2	3	2	2	3	3	3	4	2	3	3	3	4	2	4	3	3	2	3	3	2	3	2	2	3	3	3	2
R_3j291pipWhYTDbX	Yes	1	2	3	55	2	3	2	4	3	2	1	5	4	2	4	3	3	3	2	4	4	4	4	3	2	3	3	4	3	2	1	5	4	2	4	3	3	3	2	4	4	4	4	3	2	3	3	5
R_sGdIj0qpsd5bNwl	Yes	1	2	3	51	2	3	2	2	2	2	1	2	3	3	4	5	4	3	3	3	3	3	2	4	4	4	4	2	2	2	2	4	3	3	4	4	4	3	2	2	2	3	2	4	2	3	4	1
R_2TY6135kMbOeUaM	Yes	1	2	3	34	2	3	2	2	2	3	2	4	4	1	2	4	3	2	1	3	3	3	3	2	4	4	4	2	2	3	2	4	4	1	2	4	3	2	1	3	3	3	3	2	4	4	4	1
R_2nMX703VfcmlxuN	Yes	1	2	3	39	2	4	2	4	3	4	2	3	4	4	5	5	4	3	3	4	4	3	3	3	4	3	5	4	3	4	2	3	4	4	5	5	4	3	3	4	4	3	3	3	4	3	5	1
R_2txlwUkSsbjXR20	Yes	1	1	5	58	2	3	2	4	4	5	1	4	4	2	4	4	2	2	2	1	1	4	1	1	2	2	2	4	4	5	1	4	4	2	4	4	2	2	2	1	1	4	1	1	2	2	2
R_es604CUQeUsErsZ	Yes	1	1	5	47	2	3	2	3	3	4	4	4	4	4	4	3	3	3	3	3	4	4	4	4	3	3	3	3	3	4	4	4	4	4	4	3	3	3	3	3	4	4	4	4	3	3	3
R_pT6jKw8SfVKJYyJ	Yes	1	1	5	40	2	2	2	2	2	2	1	4	4	1	4	4	3	2	2	3	2	2	2	3	4	4	3	2	2	2	2	4	4	2	4	4	4	2	2	2	2	2	2	4	4	4	3	12
R_31gyfJQXj4Lspm2	Yes	1	1	5	51	2	3	2	2	2	2	1	5	2	2	4	4	4	2	2	3	3	3	2	4	4	2	4	2	2	2	1	5	2	2	4	4	4	2	2	3	3	3	2	4	4	2	4	4
R_32OZQZlF47r6uwW	Yes	1	1	5	51	2	4	2	2	2	4	3	5	2	4	2	4	3	4	4	2	4	4	3	2	2	3	4	2	2	4	3	5	2	4	2	4	3	4	4	2	4	4	3	2	2	3	4	5
R_SZAlS2TWa0ifxUR	Yes	1	1	5	31	2	3	2	3	3	3	1	3	4	3	4	4	1	3	5	3	1	3	3	1	1	5	3	3	2	3	3	4	3	2	3	4	4	3	5	3	1	3	3	3	2	3	4	4
R_3D0IlxafwrZsQmb	Yes	1	1	5	71	2	3	2	2	2	2	2	2	2	2	4	4	4	4	2	4	2	2	2	4	2	4	4	2	2	2	2	2	2	2	4	4	4	4	2	4	2	2	2	4	2	4	4	1
R_3nTVVk4GxGg19eP	Yes	1	1	5	46	2	3	2	2	2	4	2	4	4	2	4	4	4	3	3	4	3	4	3	3	3	4	4	2	2	4	2	4	4	2	4	4	4	3	3	4	3	4	3	3	3	4	4	18
R_1Licb03r8ELwl3R	Yes	1	1	5	36	2	4	2	2	2	4	2	4	3	2	4	4	5	2	1	3	3	1	2	2	4	4	4	2	2	4	2	4	3	2	4	4	5	2	1	3	3	1	2	2	4	4	4
R_UxyvTekKrADtXnH	Yes	1	1	5	44	2	4	2	3	4	4	2	3	4	2	4	4	4	2	4	3	2	2	3	4	3	3	3	4	4	4	2	4	4	2	4	4	4	2	2	3	3	4	2	4	4	4	4	2
R_1jTaW9PJJ7R8KjD	Yes	1	1	5	47	2	3	2	4	2	4	2	4	4	2	5	4	4	2	2	4	3	4	2	4	4	5	4	4	2	4	1	4	4	2	5	4	4	2	2	4	3	4	2	4	4	4	4	2
R_1q3D9fn8gtpHOmM	Yes	1	1	5	50	2	3	2	5	5	2	1	4	4	2	2	5	4	1	2	2	2	4	2	4	4	4	4	4	4	2	2	5	4	5	5	4	5	1	2	2	2	4	2	5	2	4	5	2
R_urmGxBSXhWPeccp	Yes	1	1	5	58	2	3	2	4	4	4	3	2	4	2	5	2	2	3	2	2	2	2	2	4	4	3	4	4	2	2	2	4	4	2	4	4	3	4	2	2	2	4	2	4	4	4	5	2
R_10vccXLN7eOyxbC	Yes	1	1	5	63	2	3	2	5	5	3	2	5	5	2	2	2	3	3	4	3	3	4	4	4	4	4	5	5	5	3	2	5	5	2	2	2	3	3	4	3	3	4	4	4	4	4	5	4
R_x8YyITIk6RgZD3z	Yes	1	2	5	57	2	3	2	4	2	3	1	2	2	2	2	3	3	2	1	2	2	2	2	1	2	1	2	4	2	3	1	2	2	2	2	3	3	2	1	2	2	2	2	1	2	1	2	3
R_1g7NCQ7hUcoQsCL	Yes	1	2	5	46	2	1	2	2	2	3	1	4	4	3	4	2	4	2	2	2	2	2	2	2	2	2	3	2	2	3	1	4	4	3	4	2	4	2	2	2	2	2	2	2	2	2	3	14
R_1pM9IgmDeiJHV0z	Yes	1	2	5	48	2	3	2	2	2	4	2	2	5	4	4	2	5	2	2	2	2	2	4	2	2	4	4	2	2	2	2	2	5	4	5	4	2	2	2	2	2	2	4	2	2	2	3	4
R_1rkx09M7OHY2uWW	Yes	1	2	5	51	2	3	2	1	1	2	1	4	2	4	1	2	4	1	3	2	3	4	1	2	2	2	4	1	1	2	1	4	2	4	1	2	4	1	3	2	3	4	1	2	2	2	4
R_78y1SYuzA8Spdpn	Yes	1	2	5	59	2	3	2	2	2	2	1	3	3	2	2	2	3	2	2	2	1	2	1	1	1	3	4	2	2	2	1	3	3	2	2	2	3	2	2	2	1	2	1	1	1	3	4
R_pc3xDjfuueJfQeB	Yes	1	2	5	47	2	3	2	4	5	3	1	4	1	2	4	4	4	1	2	2	3	3	5	5	4	3	5	5	3	2	1	4	4	1	4	4	4	2	2	3	2	3	3	5	2	3	4	16
R_1reLHIfKP5ImoXH	Yes	1	2	5	45	2	3	2	2	1	4	1	4	4	2	4	2	2	1	2	4	3	4	1	2	2	4	4	2	1	4	1	4	4	2	4	2	2	1	2	4	3	4	1	2	2	4	4	5
R_305WiopKLdNtToy	Yes	1	2	5	66	2	3	2	4	4	3	2	4	5	3	3	3	3	4	3	2	2	3	4	4	4	3	2	2	2	3	2	5	4	2	4	3	4	5	4	4	2	3	5	4	4	4	4	1
R_10v089OY9gXMkff	Yes	1	2	5	56	2	1	2	4	4	4	3	5	5	4	5	5	5	3	3	5	3	3	3	3	4	3	5	4	4	4	3	5	5	4	5	5	5	3	3	5	3	3	3	3	4	3	5	13
R_3PRBltXiQeCqxQW	Yes	1	2	6	47	2	4	2	2	3	4	1	2	4	5	5	4	4	1	2	3	5	5	3	4	4	3	5	2	2	2	1	4	4	5	5	4	4	2	2	3	4	4	3	2	4	4	4	1
R_1g1O64QLw06Gh5k	Yes	1	1	5	32	1	4	1	3	2	3	1	2	4	3	3	3	3	2	2	2	2	2	2	3	3	4	3	3	2	2	2	4	4	2	3	2	4	2	2	3	2	2	2	4	2	2	3	3
R_OwF9O2VR78Dbpnz	Yes	1	2	5	38	1	3	1	5	5	5	5	5	5	5	5	5	5	5	5	5	3	5	4	4	4	4	5	1	1	2	5	5	5	2	5	5	5	1	1	5	2	4	1	4	2	4	5	3
R_3gRGdgiv5CkWQJG	Yes	1	1	1	38	2	3	1	1	2	2	1	2	2	4	5	3	3	2	1	4	2	3	1	1	3	3	1	1	1	2	1	4	4	1	2	2	4	1	1	1	2	1	1	2	4	2	4	1
R_AizTfECgnhJ1Xpf	Yes	1	1	1	47	2	3	1	4	4	3	1	4	4	3	4	2	3	3	1	2	3	4	4	2	4	3	4	4	4	3	1	4	4	3	4	2	3	3	1	2	3	4	4	2	4	3	4
R_1cTiGCOToNaypBD	Yes	1	2	1	46	2	3	1	2	2	1	1	4	4	1	5	2	3	3	3	3	2	4	2	2	4	3	4	2	2	1	1	4	4	1	5	2	3	3	3	3	2	4	2	2	4	3	4	1
R_Aibdjx2YDIzhJAt	Yes	1	2	1	48	2	1	1	2	2	2	2	1	2	2	2	4	4	2	4	2	2	2	2	2	2	4	4	2	2	2	2	1	2	2	2	4	4	2	4	2	2	2	2	2	2	4	4
R_2V2BsugFSUc4Npw	Yes	1	2	1	51	2	3	1	3	2	2	1	3	3	2	3	3	3	2	3	3	3	3	2	2	3	4	4	3	2	2	1	3	3	2	3	3	3	2	3	3	3	3	2	2	3	4	4
R_1LiN8JhdB9fjL6M	Yes	1	1	2	50	2	3	1	4	2	2	2	5	5	5	5	3	4	1	4	2	2	2	3	3	2	4	5	4	2	2	2	5	5	5	5	3	4	1	4	2	2	2	3	3	2	4	5
R_2dzPNxYx8wJNHoB	Yes	1	1	5	42	2	4	1	2	3	3	3	5	5	4	4	4	4	4	3	3	3	3	4	3	3	3	3	3	3	3	3	3	3	4	4	2	3	4	3	3	3	2	2	2	2	3	3	3
R_2ebAQ7YnIL2raWQ	Yes	1	1	5	46	2	3	1	2	2	1	1	4	4	4	4	4	2	1	2	2	3	4	4	3	3	4	4	2	2	1	1	4	4	4	4	4	2	1	2	2	3	4	4	3	3	4	4
R_2Ym6WxxYU9o2PON	Yes	1	1	5	48	2	4	1	4	4	4	4	5	4	4	4	4	4	4	4	4	3	3	3	3	3	4	4	5	5	4	4	5	4	5	4	4	4	4	4	4	4	4	3	3	4	4	4	1
R_3JKsRdbGbUIUu2o	Yes	1	1	5	39	2	4	1	4	4	4	2	4	2	4	4	4	5	4	4	4	2	2	4	4	4	4	4	4	4	2	4	4	4	4	4	4	4	4	4	4	2	2	4	4	4	4	5	5
R_qxense4xj0kyjMl	Yes	1	1	5	56	2	1	1	3	4	2	4	5	4	4	4	5	5	4	4	4	4	3	4	4	4	4	5	3	4	2	4	5	4	4	4	5	5	4	4	4	4	3	4	4	4	4	5
R_2ZKYB8U3vPov7KQ	Yes	1	2	5	65	2	1	1	4	4	3	2	4	4	3	4	4	3	2	2	3	2	3	3	3	4	3	2	2	2	2	1	4	4	2	4	3	3	2	2	3	2	2	2	3	3	3	2	1
R_1LtIxD8INe2wIHq	Yes	1	2	5	38	2	3	1	2	2	2	2	3	2	2	3	2	3	2	2	2	2	2	2	2	2	3	3	2	2	2	2	3	2	2	3	2	3	2	2	2	2	2	2	2	2	3	3
R_307P8rV73ctJ0RE	Yes	1	2	5	53	2	3	1	4	3	3	3	3	4	4	3	3	4	4	4	3	3	4	3	4	4	4	3	4	3	3	3	3	4	4	3	3	4	4	4	3	3	4	3	4	4	4	3
R_2EtuijxHcy6w7Xw	Yes	1	2	5	44	2	3	1	2	4	2	1	4	4	3	4	3	4	2	2	3	2	3	3	2	2	3	4	2	4	2	1	4	4	3	4	3	4	2	2	3	2	3	3	2	2	3	4	6
[truncated: 19 more columns]

## Sheet: Sheet2
	24	36	60	0.6	24	36
	14	48	62	0.774194	14
						48
	19	38	57	0.666667	19	38
	7	55	62	0.887097	7	55
	53	8	61	0.868852	53	8
	50	9	59	0.847458	50	9
	18	47	65	0.723077	18	47
	50	11	61	0.819672	50	11
	39	17	56	0.696429	39	17
	43	7	50	0.86	43	7
	12	45	57	0.789474	12	45
	14	45	59	0.762712	14	45
	23	24	47	0.510638	23	24
	11	37	48	0.770833	11	37
	29	24	53	0.54717	29	24
	10	43	53	0.811321	10	43
	19	31	50	0.62	19	31
	33	27	60	0.55	33	27
	37	12	49	0.755102	37	12
	49	7	56	0.875	49	7
